# Supplementary material for: Concomitant Inhibition of FASN and SREBP Provides a Promising Therapy for CTCL
Source: Cancers (Basel). 2022 Sep 16;14(18):4491. doi: 10.3390/cancers14184491 (PMC9496997; doi:10.3390/cancers14184491)
Supplement: Supplementary file 1 [file cancers-14-04491-s001.zip]

Archive with 1 entries (1 files):
- cancers-1841667-supplementary.pdf
